# Supplementary material for: Efficacy of Isoniazid–Rifampicin Preventive Therapy in Adolescent Contacts in School Outbreaks: A Retrospective Cohort Study in Eastern China
Source: Pathogens. 2025 Nov 26;14(12):1203. doi: 10.3390/pathogens14121203 (PMC12735544; doi:10.3390/pathogens14121203)
Supplement: Supplementary file 1 [file pathogens-14-01203-s001.zip]

Archive with 1 entries (1 files):
- pathogens-3991700-supplementary.docx
